# Supplementary material for: Educators’ perceived mental health literacy and capacity to support students’ mental health: associations with school-level characteristics and provision in England
Source: Health Promot Int. 2021 Mar 1;36(6):1621–32. doi: 10.1093/heapro/daab010 (PMC8699399; doi:10.1093/heapro/daab010)
Supplement: daab010_Supplementary_Data [file daab010_supplementary_data.zip]

Archive with 5 entries (5 files):
- RM_rpSupplementary Tables Clean Version..docx
- rpSupplementary Figure.tif
- rpSupplementary File 1..docx
- rpSupplementary File 2.docx
- suppl_data.zip
